# Supplementary material for: Homozygous IL37 mutation associated with infantile inflammatory bowel disease
Source: Proc Natl Acad Sci U S A. 2021 Mar 4;118(10):e2009217118. doi: 10.1073/pnas.2009217118 (PMC7958356; doi:10.1073/pnas.2009217118)
Supplement: Supplementary File [file pnas.2009217118.sd01.xlsx]

## Sheet: Sheet1
Supplemental Dataset 1. Clinical Laboratory Values
		MEASURE	PATIENT VALUE (reference)
		Age	4 months old	2 years old
		Height	10th percentile	25th – 50th percentile
		Weight	10th percentile	75th – 90th percentile
		WBC (cells/uL)	26600 (6700-14000)	11300 (6400-12000)
		Hemoglobin (g/dL)	8.3 (10.1-14.5)	10.1 (9.5-13)
		Lymphocytes (cells/uL)	14400 (3900-9000)	6500 (3600-8900)
		Monocytes (cells/uL)	3800 (0-700)	700 (0-700)
		Neutrophils (cells/uL)	7200 (1000-8000)	3900 (1400-6200)
		Basophils (cells/uL)	80 (0-200)	20 (0-200)
		Eosinophils (cells/uL)	1100 (180-510)	200 (0-700)
		Platelets (1000/uL)	360 (150-450)	330 (150-450)
		CD3 (%)	79 (51-82)	74 (57-83)
		Absolute CD3+ (cells/uL)	11400	4800
		CD4 (%)	38 (32-61)	45 (25-56)
		Absolute CD4+ (cells/uL)	5500	2100
		CD8 (%)	38 (12-31)	29 (14-39)
		Absolute CD8+ (cells/uL)	5500	1400
		CD19 (%)	16 (12-40)	18 (10-31)
		Absolute B cell (cells/uL)	2300	1200
		CD16+ CD56+ (%)	4 (2-29)	2.5 (2.5-29)
		Absolute NK cell (cells/uL)	580	160
		IgM (mg/dL)	61 (33-154)	121 (71-235)
		IgA (mg/dL)	30 (13.5-72)	23 (26-296)
		IgG (mg/dL)	305 (294-1165)	797 (604-1941)
		IgE (IU)	3.35 (0.9-28)	4.36 (2.4-34)
		Albumin (g/dL)	1.9 (3.4-5.4)	3.8 (3.4-5.4)
		ESR (mm/hr)	68 (3-13)	12 (3-13)
		CRP (mg/L)	60 (0)	0 (0)
